# Supplementary material for: Monte Carlo simulated data for multi-criteria selection of city and compact electric vehicles in Poland
Source: Data Brief. 2021 May 8;36:107118. doi: 10.1016/j.dib.2021.107118 (PMC8144355; doi:10.1016/j.dib.2021.107118)
Supplement: Supplementary file 1 [file mmc1.xlsx]

## Sheet: Z2017
Column1	Column12	Column2	Column3	Column2	Column3	Column2	Column3	Column2	Column3	Column2	Column3	Column2	Column3	Column2	Column3	Column2	Column3	Column2	Column3	Column2	Column3	Column2	Column3	Column2	Column3	Column2	Column3	Column2	Column3
Comparsion Report Albania_Armenia
_
		Albania	Armenia	Azerbaijan	Belarus	Bosnia and Herzegovina	Bulgaria	Croatia	Czech Republic	Estonia	Georgia	Hungary	Kazakhstan	Kyrgyzstan	Latvia	Lithuania	Moldova	Mongolia	Montenegro	Poland	Romania	Russian Federation	Serbia	Slovakia	Slovenia	TFYR Macedonia	Ukraine	Uzbekistan	World
IDI 2017 Rank		89	75	65	32	83	50	36	43	17	74	48	52	109	35	41	59	91	61	49	58	45	55	46	33	69	79	95	-
IDI 2016 Rank		89	74	60	32	81	53	42	39	14	73	49	51	110	40	41	63	87	56	50	61	43	55	47	33	68	78	103	-
IDI 2017 Value		5.14	5.76	6.20	7.55	5.39	6.86	7.24	7.16	8.14	5.79	6.93	6.79	4.37	7.26	7.19	6.45	4.96	6.44	6.89	6.48	7.07	6.61	7.06	7.38	6.01	5.62	4.90	5.11
IDI 2016 Value		4.90	5.56	6.25	7.29	5.23	6.66	6.96	7.06	8.16	5.59	6.74	6.72	4.06	7.05	6.97	6.21	4.91	6.30	6.73	6.23	6.91	6.51	6.84	7.20	5.88	5.31	4.48	4.94
IDI ACCESS SUB-INDEX		4.80	6.52	6.62	7.87	5.84	6.83	7.60	7.14	8.16	6.26	7.78	7.55	4.54	7.41	7.11	7.56	4.74	7.03	7.58	6.98	7.23	7.20	7.22	7.91	6.66	6.60	5.24	5.59
Fixed-telephone subscriptions per 100 inhabitants	FTL	7.65	17.77	17.52	49.01	19.53	20.96	33.87	15.56	29.03	19.40	31.55	23.22	6.59	18.17	17.77	34.32	7.60	23.82	24.45	19.10	22.77	35.97	15.08	35.12	17.45	19.76	11.34	13.57
Mobile-cellular telephone subscriptions per 100 inhabitants	MCS	105.06	114.78	106.28	124.17	89.25	127.23	104.11	115.47	148.68	129.09	119.11	149.99	131.38	131.16	140.71	110.99	113.63	167.48	146.21	106.43	163.26	120.62	127.99	114.56	100.69	132.64	77.33	101.53
International internet bandwidth per Internet user (Bit/s)	IIB	56964.11	59859.81	34255.14	168517.63	98451.96	175869.19	118952.58	180696.61	210797.71	92145.24	154764.78	87235.00	65377.05	246665.68	198564.36	144087.44	166055.85	202875.85	83298.59	155515.59	51888.05	26291.76	52350.51	239167.56	109004.36	79884.65	5682.64	74464
Percentage of households with computer	PHC	27.74	64.71	64.30	66.96	49.22	60.22	79.45	75.57	89.58	52.50	76.40	76.20	21.40	78.02	70.46	71.00	23.59	58.18	80.10	73.96	74.31	65.81	80.95	78.05	69.81	65.10	43.87	46.61
Percentage of households with Internet access	PHI	37.00	60.50	77.40	62.46	57.10	63.54	77.25	76.07	86.19	49.79	78.62	84.38	18.76	77.30	71.75	76.00	23.57	69.84	80.45	72.40	74.82	64.66	80.52	78.42	70.43	54.79	75.40	51.46
IDI USE SUB-INDEX		4.42	4.42	5.55	6.54	4.52	6.23	6.45	6.62	7.97	4.47	5.71	5.69	2.91	6.65	6.63	5.12	3.90	5.38	5.47	5.59	6.13	5.54	6.67	6.16	5.36	3.17	3.93	4.26
Percentage of individuals using the Internet	IU	66.36	62.00	78.20	71.11	69.33	59.83	72.70	76.48	87.24	50.00	79.26	76.80	34.50	79.89	74.38	71.00	22.27	69.88	73.30	59.50	76.41	67.06	80.48	75.50	72.16	52.48	46.79	45.91
Fixed (wired)-broadband subscriptions per 100 inhabitants	FBB	8.23	10.13	18.58	33.30	17.37	23.25	24.62	27.65	31.07	15.81	28.46	13.68	4.08	25.64	28.70	16.33	7.63	18.48	19.22	20.68	19.47	18.95	24.47	28.25	17.88	11.99	9.13	12.39
Active mobile-broadband subscriptions per 100 inhabitants	MBB	52.58	53.87	57.39	69.49	37.35	88.38	79.74	76.02	125.03	57.69	44.46	70.99	46.11	76.98	76.80	55.48	82.00	60.67	58.87	73.72	75.03	67.44	78.74	62.26	58.98	22.57	55.89	52.23
IDI SKILLS SUB-INDEX		7.26	6.94	6.67	8.93	6.23	8.17	8.11	8.27	8.43	7.49	7.70	7.48	6.96	8.17	8.44	6.89	7.51	7.37	8.35	7.25	8.62	7.57	7.54	8.79	6.03	8.56	6.17	5.85
Mean years of schooling	ALR	9.60	11.30	11.20	12.00	9.00	10.80	11.20	12.30	12.50	12.20	12.00	11.70	10.80	11.70	12.70	11.90	9.80	11.30	11.90	10.80	12.00	10.80	12.20	12.10	9.40	11.30	12.00	8.52
Secondary gross enrolment ratio	GSE	95.77	88.50	102.80	107.12	89.30	99.02	99.00	105.13	115.18	103.68	105.20	112.01	90.78	115.36	106.82	86.11	91.46	90.34	108.70	92.25	100.59	96.67	91.92	110.67	78.58	99.24	95.92	84.00
Tertiary gross enrolment ratio	GTE	58.11	44.31	25.48	87.94	37.74	73.93	69.54	66.02	69.55	43.42	50.86	46.26	45.92	67.04	68.53	41.21	68.57	55.34	71.16	53.22	78.65	58.29	52.92	82.93	39.59	82.31	9.09	38.69

## Sheet: R2008
Country	Abr.	FTL	MCS	IIB	PHC	PHI	IU	FBB	MBB	GSE	GTE	ALR
Albania	ALB	10.90	99.90	1956	12.00	8.80	23.90	2.00	0.00	82.00	36.70	99.00
Armenia	ARM	20.30	100.00	1257	9.50	6.10	6.20	0.20	0.00	88.10	36.00	99.50
Azerbaijan	AZE	15.00	75.00	4189	14.60	13.90	28.00	0.70	0.00	105.60	15.80	99.50
Belarus	BLR	38.40	84.00	2332	28.50	15.60	32.10	4.90	0.00	89.30	70.60	99.70
Bosnia and Herzeg.	BIH	27.30	84.30	1778	28.30	12.60	34.70	5.00	0.00	90.20	34.30	96.70
Bulgaria	BGR	28.80	138.30	108.449	28.60	25.30	34.90	11.10	16.80	107.10	51.90	98.30
Croatia	HRV	42.50	133.00	31.488	52.90	45.30	50.60	11.90	20.70	94.90	49.60	98.70
Czech Republic	CZE	21.90	133.50	35.146	52.40	45.90	58.40	17.10	13.10	94.90	59.30	99.00
Estonia	EST	37.10	188.20	191.418	59.60	58.10	66.20	23.70	14.90	100.40	65.60	99.80
Georgia	GEO	14.30	64.00	5358	15.40	3.00	23.80	2.20	9.50	90.00	34.30	99.50
Hungary	HUN	30.90	122.10	10.216	58.80	48.40	58.70	17.50	15.50	96.00	72.80	98.90
Kazakhstan	KAZ	22.30	96.10	6444	18.40	17.00	11.00	4.30	0.00	92.00	46.90	99.60
Kyrgyzstan	KGZ	9.10	62.70	702	2.50	2.00	15.70	0.10	0.00	86.00	44.30	99.60
Latvia	LVA	28.50	98.90	16.692	56.70	52.80	60.60	8.90	6.40	119.20	69.60	99.80
Lithuania	LTU	23.60	151.20	17.927	52.00	50.90	55.00	17.80	3.50	98.50	79.20	99.70
Moldova	MDA	30.70	66.70	6087	8.00	6.00	23.40	3.20	5.20	83.10	39.90	99.20
Mongolia	MNG	6.20	37.80	994	14.00	2.90	12.50	0.60	3.00	95.10	49.80	97.30
Montenegro	MNE	27.26	118.10	2679	20.00	16.70	47.20	10.00	8.30	88.10	29.80	97.00
Poland	POL	25.50	115.30	9352	58.90	47.60	49.00	12.60	15.80	99.20	68.80	99.30
Romania	ROM	23.60	114.50	31.64	37.80	30.40	29.00	11.70	21.60	88.00	65.80	97.60
Russia	RUS	31.80	141.10	4712	40.00	30.00	32.00	6.60	0.60	82.30	77.10	99.50
Serbia	SRB	31.40	97.80	10.037	35.80	27.60	33.50	4.60	7.60	88.50	47.80	97.00
Slovak Republic	SVK	20.30	102.20	42.492	63.20	58.30	66.00	11.20	10.50	93.70	54.70	99.00
Slovenia	SVN	50.10	102.00	18.963	65.10	58.90	55.90	21.20	26.30	91.10	89.80	99.70
Tajikistan	TJK	4.20	53.70	516	2.00	0.10	8.80	0.10	0.70	84.40	20.20	99.60
TFYR Macedonia	TFRM	22.40	122.60	8472	45.60	29.40	41.50	8.90	0.50	84.30	37.60	97.00
Turkmenistan	TKM	9.50	22.50	3414	7.00	4.00	1.50	0.10	0.00	102.30	21.70	99.50
Ukraine	UKR	28.70	121.10	5477	21.20	10.30	10.60	3.50	1.80	94.40	79.40	99.70
Uzbekistan	UZB	6.80	46.80	334	3.20	0.90	9.10	0.20	0.50	104.90	9.20	96.90

## Sheet: R2010, R2011
	2010	2011	2010	2011	2010	2011	2010	2011	2010	2011	2010	2011	2010	2011	2010	2011	2010	2011	2010	2011	2010	2011
Economy	FTL	FTL	MCS	MCS	IIB	IIB	PHC	PHC	PHI	PHI	IU	IU	FBB	FBB	MBB	MBB	GSE	GSE	GTE	GTE	ALR	ALR
Albania	10.4	10.5	84.0	96.4	11’790	19’038	15.6	16.4	13.7	15.7	45.0	49.0	3.3	4.3	0.0	8.8	88.9	88.9	36.7	36.7	95.9	95.9
Armenia	19.1	18.6	125.0	103.6	9'219	22’196	17.8	28.7	11.6	22.2	37.0	32.0	2.7	5.0	5.2	26.1	93.1	92.0	50.1	48.9	99.5	99.6
Azerbaijan	16.4	18.1	99.0	108.7	9’692	19’102	21.5	24.9	35.3	39.5	46.0	50.0	5.0	10.7	5.0	21.5	84.6	84.6	19.3	19.3	99.5	99.5
Belarus	43.1	44.0	107.7	111.9	21’958	52’833	40.8	46.4	31.2	40.3	31.8	39.6	17.4	21.9	12.5	18.9	95.9	95.9	83.0	83.0	99.7	99.7
Bosnia and Herzegovina	26.6	25.5	82.7	84.5	15’650	17’767	33.7	36.5	23.0	32.0	52.0	60.0	8.2	11.5	5.4	9.2	89.6	89.6	35.9	35.9	97.8	97.8
Bulgaria	29.7	31.0	136.1	140.7	64’192	65’832	35.1	38.0	33.1	45.0	46.2	51.0	14.5	15.5	8.0	14.5	88.0	88.0	53.0	53.0	98.3	98.3
Croatia	42.4	40.1	111.9	116.4	20’745	19’948	60.0	64.0	56.5	61.4	60.3	70.7	18.3	19.5	7.5	6.6	95.3	95.3	49.2	49.2	98.8	98.8
Czech Republic	22.9	20.9	121.7	121.6	69’240	91’064	64.1	69.0	60.5	66.6	68.8	73.0	14.5	15.7	34.1	43.1	90.4	90.4	60.7	60.7	99.0	99.0
Estonia	36.0	35.1	123.2	139.0	23’144	24’378	69.2	75.3	67.8	70.8	74.1	76.5	25.1	27.1	24.0	42.0	103.6	103.6	62.7	62.7	99.8	99.8
Georgia	25.4	31.0	91.4	102.3	21’354	15’796	18.2	23.8	16.6	23.3	26.9	36.6	5.8	7.6	14.8	20.5	86.2	86.2	28.2	28.2	99.7	99.7
Hungary	29.8	29.4	120.3	117.3	12’284	12’245	66.4	71.8	60.5	65.2	53.0	59.0	20.6	22.2	7.8	13.2	98.3	98.3	61.7	61.7	99.4	99.4
Kazakhstan	25.3	26.1	121.1	142.5	9’245	23’590	46.0	50.0	44.0	48.0	31.6	45.0	8.9	7.5	23.1	38.4	97.0	99.6	38.5	40.8	99.7	99.7
Kyrgyzstan	9.4		91.9		281		4.0		3.2		20.0		0.3		4.1		84.1		50.8		99.2
Latvia	23.6	23.0	102.4	102.9	31’151	44’779	62.8	64.5	59.8	63.6	68.4	71.7	19.3	20.4	27.5	37.6	95.2	95.2	60.1	60.1	99.8	99.8
Lithuania	22.1	21.9	147.2	151.3	45’426	57’571	59.2	63.1	60.6	61.8	62.1	65.1	20.6	22.1	14.2	17.2	98.0	98.0	77.4	77.4	99.7	99.7
Moldova	32.5	33.3	88.6	104.8	81’453	91’118	36.9	41.6	34.7	41.0	32.3	38.0	7.5	9.9	3.4	3.5	88.0	88.0	38.1	38.1	98.5	98.5
Mongolia	7.0	6.7	91.1	105.1	48’348	53’576	22.3	25.2	7.7	9.0	12.9	20.0	2.6	2.8	7.3	12.7	92.9	92.9	53.3	53.3	97.5	97.5
Montenegro	26.8		185.3		21'317		32.0		21.2		52.0		8.3		38.0		88.1		29.8		97.0
Poland	20.0	18.1	122.7	128.5	37’729	40’244	69.0	73.0	63.4	66.6	62.3	64.9	13.0	14.4	50.0	48.4	97.0	97.0	70.5	70.5	99.5	99.5
Romania	20.9	21.9	113.6	109.2	67’603	114’451	47.9	52.9	42.2	47.4	39.9	44.0	14.0	15.4	10.7	14.1	95.1	95.1	63.8	63.8	97.7	97.7
Russian Federation	31.4	30.9	166.3	179.3	30’776	31’911	55.0	57.1	41.3	46.0	43.0	49.0	11.0	12.2	34.7	47.9	88.6	88.6	75.9	75.9	99.6	99.6
Serbia	38.3	37.3	122.1	125.4	44’425	76’761	50.9	55.8	40.2	43.9	40.9	42.2	10.6	10.8	17.5	34.5	91.4	91.4	49.1	49.1	97.8	97.8
Slovakia	20.1	19.3	108.5	109.3	12’091	12’276	72.2	79.4	67.5	70.8	75.7	74.4	12.7	13.6	20.7	31.9	89.4	89.4	54.2	54.2	99.0	99.0
Slovenia	44.9	42.9	104.5	106.6	70’384	68’250	70.5	75.1	68.1	72.6	70.0	72.0	23.7	24.8	24.4	29.3	97.1	97.1	86.9	86.9	99.7	99.7
TFYR Macedonia	20.0	20.0	104.5	109.4	16’831	17’945	60.3	64.8	49.2	51.6	51.9	56.7	12.5	13.2	18.8	18.7	82.8	82.8	40.4	40.4	97.1	97.1
Ukraine	28.5	28.1	118.6	123.0	11’332	9’835	25.2	30.7	22.2	26.0	23.3	30.6	6.5	7.0	4.2	4.4	95.6	95.6	79.5	79.5	99.7	99.7
Uzbekistan	6.9	6.9	76.3	91.6	466	579	5.2	6.3	5.9	7.8	20.0	30.2	0.4	0.5	15.0	18.4	104.8	105.7	9.9	8.9	99.3	99.3

## Sheet: R2012, R2013
	2012	2013	2012	2013	2012	2013	2012	2013	2012	2013	2012	2013	2012	2013	2012	2013	2012	2013	2012	2013	2012	2013
Economy	FTL	FTL	MCS	MCS	IIB	IIB	PHC	PHC	PHI	PHI	IU	IU	FBB	FBB	MBB	MBB	GSE	GSE	GTE	GTE	ALR	ALR
Albania	9.9	8.9	110.7	116.2	17'358	20'974	20.0	21.7	20.5	24.5	54.7	60.1	5.1	5.8	18.8	28.2	82.4	82.4	55.5	55.5	96.8	96.8
Armenia	19.7	19.4	111.9	112.4	40'374	55'146	38.9	40.1	34.5	35.6	39.2	46.3	7.0	7.9	29.1	31.3	95.9	95.9	46.0	46.0	99.6	99.6
Azerbaijan	18.5	18.7	108.8	107.6	39'640	45'243	45.0	52.0	46.8	51.5	54.2	58.7	13.8	17.0	29.5	45.1	100.3	100.3	20.4	20.4	99.8	99.8
Belarus	46.9	47.8	113.5	118.8	79'330	94'797	51.7	54.9	48.3	51.9	46.9	54.2	26.9	29.8	33.3	46.0	106.4	106.4	91.5	91.5	99.6	99.6
Bosnia and Herzegovina	23.1	23.2	87.6	91.2	23'945	30'768	39.8	43.0	39.7	47.5	65.4	67.9	10.6	11.8	12.2	23.9	89.3	89.3	37.7	37.7	98.2	98.2
Bulgaria	29.3	26.9	148.1	145.2	90'770	107'238	52.3	54.9	50.9	53.7	51.9	53.1	17.9	19.0	48.5	58.6	93.1	93.1	62.7	62.7	98.4	98.4
Croatia	37.9	36.8	115.4	114.5	37'481	40'513	68.0	66.3	66.4	64.6	61.9	66.7	20.7	21.5	53.9	66.1	98.4	98.4	61.6	61.6	99.1	99.1
Czech Republic	19.9	18.7	126.8	131.3	102'201	111'203	67.3	73.9	65.4	72.6	73.4	74.1	16.4	17.0	52.1	54.4	96.6	96.6	64.2	64.2	99.0	99.0
Estonia	34.7	33.1	160.4	159.7	26'684	29'130	75.5	80.0	75.0	80.3	78.4	80.0	25.5	26.5	76.9	78.9	107.1	107.1	76.7	76.7	99.9	99.9
Georgia	29.3	27.7	107.8	115.0	65'220	82'094	32.7	39.6	27.3	34.6	36.9	43.1	9.0	10.2	8.9	17.4	86.8	86.8	27.9	27.9	99.7	99.7
Hungary	29.7	29.9	116.1	116.4	15'622	24'891	71.4	73.1	68.6	71.5	70.6	72.6	22.9	24.1	24.2	27.5	101.6	101.6	59.6	59.6	99.4	99.4
Kazakhstan	26.8	26.7	185.8	180.5	32'028	49'839	63.0	63.0	52.6	55.0	53.3	54.0	9.8	11.6	42.5	56.6	97.7	97.7	44.5	44.5	99.7	99.7
Kyrgyzstan	8.9	8.3	124.2	121.4	3’876	3’858	17.6	20.0	7.2	7.7	21.7	23.4	0.9	1.0	19.1	22.7	88.2	88.2	41.3	41.3	99.2	99.2
Latvia	24.3	23.4	112.1	136.6	59'738	68'069	69.5	71.7	68.7	71.6	73.1	75.2	23.3	24.7	58.2	61.2	97.7	97.7	65.1	65.1	99.9	99.9
Lithuania	22.3	20.7	165.1	151.3	77'065	99'634	63.6	65.9	61.6	64.7	67.2	68.5	21.1	22.0	41.4	53.8	105.9	105.9	73.9	73.9	99.8	99.8
Moldova	34.3	35.0	102.0	106.0	94'175	115'845	44.5	49.5	42.0	46.0	43.4	48.8	11.9	13.4	43.8	47.3	88.2	88.2	40.1	40.1	99.1	99.1
Mongolia	6.3	6.2	120.7	124.2	94'295	59'708	30.3	34.3	14.0	14.0	16.4	17.7	3.7	4.9	18.4	24.7	103.5	103.5	61.1	61.1	98.3	98.3
Montenegro	27.3	27.2	159.5	159.9	60'621	76'500	51.3	53.8	55.0	55.0	56.8	56.8	11.2	12.8	16.8	23.1	90.9	90.9	55.5	55.5	98.4	98.4
Poland	15.6	13.9	141.5	150.0	54'601	73'026	73.4	74.7	70.5	71.9	62.3	62.8	15.6	15.6	63.6	59.5	97.7	97.7	73.2	73.2	99.8	99.8
Romania	21.4	21.8	105.0	105.6	125'638	136'597	56.7	61.2	53.8	58.1	45.9	49.8	16.1	17.3	27.0	37.7	95.0	95.0	51.6	51.6	98.6	98.6
Russian Federation	29.5	28.5	145.3	152.8	27'420	41'246	67.0	69.7	59.1	67.2	63.8	61.4	14.5	16.6	52.8	60.2	95.3	95.3	76.1	76.1	99.7	99.7
Serbia	38.4	39.3	117.8	119.4	89'506	108'874	60.3	62.7	48.0	48.0	48.1	51.5	12.9	13.9	52.0	55.7	91.7	91.7	52.4	52.4	98.2	98.2
Slovakia	17.9	17.7	111.9	113.9	11'969	11'779	78.8	80.1	75.4	77.9	76.7	77.9	14.7	15.5	39.7	54.9	93.9	93.9	55.1	55.1	99.5	99.5
Slovenia	40.1	38.2	108.4	110.2	96'937	152'739	76.1	76.4	73.9	75.6	68.3	72.7	24.3	25.0	36.7	42.1	97.6	97.6	86.0	86.0	99.7	99.7
TFYR Macedonia	19.4	19.0	106.2	106.2	33'894	36'446	64.2	68.3	58.3	61.9	57.4	61.2	13.7	15.7	25.1	39.4	82.8	82.8	38.5	38.5	97.5	97.5
Ukraine	26.8	26.2	130.3	138.1	49'818	52'883	40.5	40.5	35.6	43.7	35.3	41.8	8.0	8.8	5.4	6.7	97.8	97.8	79.7	79.7	99.7	99.7
Uzbekistan	6.9	6.9	71.0	74.3	959	1'809	8.0	9.3	9.6	9.5	36.5	38.2	0.7	1.1	20.4	22.8	105.2	105.2	8.9	8.9	99.5	99.5

## Sheet: R2014, R2015
	2014	2015	2014	2015	2014	2015	2014	2015	2014	2015	2014	2015	2014	2015	2014	2015	2014	2015	2014	2015	2014	2015
Economy	FTL	FTL	MCS	MCS	IIB	IIB	PHC	PHC	PHI	PHI	IU	IU	FBB	FBB	MBB	MBB	GSE	GSE	GTE	GTE	ALR	ALR
Albania	7.4	7.1	105.5	106.4	26’117	30’660	23.5	25.7	26.6	35.5	60.1	63.3	6.5	7.6	30.9	40.6	96.4	96.4	62.7	62.7	9.3	9.3		Albania
Armenia	19.2	18.4	115.9	115.1	37’749	67’871	57.0	64.7	52.4	56.2	54.6	58.2	9.1	9.6	34.2	41.3	95.9	95.9	46.6	46.6	10.9	10.9		Armenia
Azerbaijan	18.9	18.7	110.9	111.3	26’205	35’127	60.3	62.4	76.2	76.7	75.0	77.0	19.9	19.8	61.5	60.9	102.8	102.8	23.2	23.2	10.6	10.6		Azerbejdżan
Belarus	48.5	49.0	122.5	123.6	142’536	139’374	59.9	63.1	57.1	59.1	59.0	62.2	28.8	31.3	55.0	61.8	107.0	107.0	88.9	88.9	12.0	12.0		Białoruś
Bosnia and Herzegovina	22.2	20.2	91.3	90.2	43’003	56’331	45.0	47.1	50.0	53.6	60.8	65.1	14.2	16.6	27.8	33.5	89.3	89.3	37.7	37.7	9.2	9.2		Bośnia i Hercegowina
Bulgaria	25.3	23.3	132.4	129.3	135’113	145’170	57.9	59.0	56.7	59.1	55.5	56.7	20.7	22.4	66.4	81.3	100.9	100.9	70.8	70.8	10.6	10.6		Bułgaria
Croatia	36.7	34.7	104.4	103.8	58’034	72’381	70.1	76.8	68.4	76.7	68.6	69.8	23.0	23.2	68.5	75.4	98.4	98.4	61.6	61.6	11.0	11.0		Chorwacja
Czech Republic	18.6	18.1	129.5	129.2	110’965	119’841	78.5	78.9	78.0	79.0	79.7	81.3	27.9	27.9	66.7	68.8	104.4	104.4	65.4	65.4	12.3	12.3		Republika Czeska
Estonia	31.7	30.3	160.7	148.7	28’665	30’924	82.5	87.9	82.9	87.7	84.2	88.4	28.9	28.7	117.0	114.3	108.6	108.6	72.9	72.9	12.5	12.5		Estonia
Georgia	25.4	22.1	124.9	129.0	98’432	101’468	45.8	49.5	41.0	44.8	44.0	45.2	13.9	14.6	35.0	50.4	99.4	99.4	39.2	39.2	12.3	12.3		Gruzja
Hungary	30.3	31.2	118.1	118.9	37’027	55’410	74.0	75.0	75.1	75.6	76.1	72.8	26.0	27.4	34.0	39.8	108.2	108.2	57.0	57.0	11.6	11.6		Węgry
Kazakhstan	26.2	24.7	172.2	187.2	42’821	69’615	70.0	73.8	82.0	82.2	66.0	72.9	12.9	13.0	59.4	60.0	109.1	109.1	46.0	46.0	11.4	11.4		Kazachstan
Kyrgyzstan	7.9	7.1	134.5	132.8	6’219	7’357	17.6	19.5	13.8	16.5	28.3	30.2	3.0	3.7	26.7	31.0	90.8	90.8	47.3	47.3	10.6	10.6		Kirgistan
Latvia	19.6	19.5	116.8	127.0	93’683	111’881	73.5	76.1	73.4	76.0	75.8	79.2	24.7	25.1	61.2	67.0	110.5	110.5	67.0	67.0	11.5	11.5		Łotwa
Lithuania	19.5	18.7	141.9	139.5	125’454	158’030	66.8	67.6	66.0	68.3	72.1	71.4	26.7	27.8	70.2	74.2	105.4	105.4	72.0	72.0	12.7	12.7		Litwa
Moldova	35.2	35.0	108.0	108.0	152’362	194’898	42.2	46.4	47.5	49.0	46.6	49.8	14.7	15.5	49.4	51.9	88.3	88.3	41.3	41.3	11.9	11.9		Mołdawia
Mongolia	7.9	8.7	105.1	105.0	121’819	159’595	32.1	42.6	20.8	24.5	19.9	21.4	6.8	7.1	57.6	76.0	90.7	90.7	64.3	64.3	9.3	9.3		Mongolia
Montenegro	26.5	24.8	163.0	162.2	77’016	102’166	54.7	56.4	56.6	61.1	61.0	64.6	16.7	18.1	31.0	43.7	90.3	90.3	55.5	55.5	11.2	11.2		Czarnogóra
Poland	12.6	11.1	148.9	148.7	80’535	86’573	77.7	77.9	74.8	75.8	66.6	68.0	18.9	19.5	55.7	60.2	108.7	108.7	71.2	71.2	11.9	11.9		Polska
Romania	21.1	19.8	105.9	107.1	117’320	146’012	63.8	68.7	60.5	67.7	54.1	55.8	18.6	19.8	49.3	63.5	97.9	97.9	52.2	52.2	10.6	10.6		Rumunia
Russian Federation	26.8	25.7	155.1	160.0	26’377	26’845	71.0	72.5	69.9	72.1	70.5	73.4	17.5	18.8	65.8	71.3	98.8	98.8	78.0	78.0	12.0	12.0		Federacja Rosyjska
Serbia	37.3	36.5	122.1	120.5	17’475	20’478	63.3	64.4	62.8	63.8	62.1	65.3	15.6	16.8	66.4	71.8	94.3	94.3	58.1	58.1	10.8	10.8		Serbia
Slovakia	16.8	15.9	116.9	122.3	14’901	17’240	80.5	85.2	78.4	78.8	80.0	85.0	21.8	23.3	59.5	67.5	91.8	91.8	54.4	54.4	12.1	12.1		Słowacja
Slovenia	37.1	36.2	112.1	113.2	121’137	154’627	77.1	77.8	76.8	77.6	71.6	73.1	26.8	27.6	46.7	52.0	110.9	110.9	85.2	85.2	12.1	12.1		Słowenia
TFYR Macedonia	18.2	17.7	105.5	105.4	41’812	53’890	67.6	68.4	68.3	69.4	68.1	70.4	16.8	17.2	49.5	56.2	82.8	82.8	39.4	39.4	9.3	9.3		TFYR Macedonia
Ukraine	24.6	21.6	144.1	144.0	38’208	45’743	56.1	59.2	47.7	51.1	46.2	49.3	9.3	11.8	7.5	8.1	99.2	99.2	82.3	82.3	11.3	11.3		Ukraina
Uzbekistan	8.6	8.4	73.8	73.3	1’581	2’075	36.9	43.2	44.7	52.6	35.5	42.8	2.8	3.6	25.0	28.7	105.2	105.2	8.9	8.9	10.9	10.9		Uzbekistan

## Sheet: R2015, R2016
	2015	2016	2015	2016	2015	2016	2015	2016	2015	2016	2015	2016	2015	2016	2015	2016	2015	2016	2015	2016	2015	2016
Economy	FTL	FTL	MCS	MCS	IIB	IIB	PHC	PHC	PHI	PHI	IU	IU	FBB	FBB	MBB	MBB	GSE	GSE	GTE	GTE	ALR	ALR
Albania	7.1	7.6	106.4	105.1	43.232	56.964	25.7	27.7	35.5	37.0	63.3	66.4	7.6	8.2	40.6	52.6	96.4	95.8	62.7	58.1	9.3	9.6
Armenia	18.4	17.8	115.9	114.8	66.892	59.86	61.9	64.7	57.8	60.5	59.1	62.0	9.6	10.1	40.3	53.9	95.9	88.5	46.6	44.3	10.9	11.3
Azerbaijan	18.7	17.5	111.3	106.3	35.127	34.255	62.4	64.3	76.7	77.4	77.0	78.2	19.8	18.6	60.9	57.4	102.8	102.8	23.2	25.5	10.6	11.2
Belarus	49.0	49.0	123.6	124.2	128.875	168.518	63.1	67.0	59.1	62.5	67.3	71.1	31.4	33.3	61.8	69.5	107.0	107.1	88.9	87.9	12.0	12.0
Bosnia and Herzegovina	20.2	19.5	90.2	89.2	82.289	98.452	47.1	49.2	53.6	57.1	65.1	69.3	16.6	17.4	33.5	37.4	89.3	89.3	37.7	37.7	9.2	9.0
Bulgaria	23.3	21.0	129.3	127.2	153.312	175.869	59.0	60.2	59.1	63.5	56.7	59.8	22.7	23.3	81.3	88.4	100.9	99.0	70.8	73.9	10.6	10.8
Croatia	34.7	33.9	103.8	104.1	57.038	118.953	76.8	79.5	76.7	77.2	69.8	72.7	23.2	24.6	73.1	79.7	98.4	99.0	61.6	69.5	11.0	11.2
Czech Republic	17.7	15.6	115.6	115.5	161.342	180.697	73.1	75.6	73.1	76.1	75.7	76.5	27.3	27.7	72.0	76.0	104.4	105.1	65.4	66.0	12.3	12.3
Estonia	30.3	29.0	148.7	148.7	173.936	210.798	87.9	89.6	87.7	86.2	88.4	87.2	30.0	31.1	112.9	125.0	108.6	115.2	72.9	69.6	12.5	12.5
Georgia	22.1	19.4	129.0	129.1	96.324	92.145	49.7	52.5	45.1	49.8	47.6	50.0	14.7	15.8	50.5	57.7	99.4	103.7	39.2	43.4	12.3	12.2
Hungary	31.2	31.5	118.9	119.1	134.83	154.765	75.0	76.4	75.6	78.6	72.8	79.3	27.4	28.5	39.8	44.5	108.2	105.2	57.0	50.9	11.6	12.0
Kazakhstan	24.7	23.2	156.9	150.0	69.583	87.235	74.2	76.2	82.2	84.4	72.9	76.8	13.7	13.7	73.1	71.0	109.1	112.0	46.0	46.3	11.4	11.7
Kyrgyzstan	7.1	6.6	132.8	131.4	44.79	65.377	19.5	21.4	16.5	18.8	30.2	34.5	3.7	4.1	31.0	46.1	90.8	90.8	47.3	45.9	10.6	10.8
Latvia	17.5	18.2	127.5	131.2	213.21	246.666	76.1	78.0	76.0	77.3	79.2	79.9	24.8	25.6	67.0	77.0	110.5	115.4	67.0	67.0	11.5	11.7
Lithuania	18.7	17.8	139.5	140.7	138.946	198.564	67.6	70.5	68.3	71.7	71.4	74.4	27.8	28.7	67.6	76.8	105.4	106.8	72.0	68.5	12.7	12.7
Moldova	35.0	34.3	108.0	111.0	153.43	144.087	68.0	71.0	68.0	76.0	63.3	71.0	15.5	16.3	51.9	55.5	88.3	86.1	41.3	41.2	11.9	11.9
Mongolia	8.7	7.6	105.0	113.6	162.429	166.056	42.6	23.6	24.5	23.6	21.4	22.3	7.1	7.6	76.0	82.0	90.7	91.5	64.3	68.6	9.3	9.8
Montenegro	24.8	23.8	162.2	167.5	96.835	202.876	56.0	58.2	67.5	69.8	68.1	69.9	18.1	18.5	58.2	60.7	90.3	90.3	55.5	55.3	11.2	11.3
Poland	23.7	24.5	142.7	146.2	78.216	83.299	77.9	80.1	75.8	80.4	68.0	73.3	19.0	19.2	57.4	58.9	108.7	108.7	71.2	71.2	11.9	11.9
Romania	19.8	19.1	107.1	106.4	146.012	155.516	68.7	74.0	67.7	72.4	55.8	59.5	19.8	20.7	63.7	73.7	97.9	92.3	52.2	53.2	10.6	10.8
Russian Federation	25.0	22.8	160.0	163.3	26.845	51.888	72.5	74.3	72.1	74.8	73.4	76.4	18.9	19.5	71.2	75.0	98.8	100.6	78.0	78.7	12.0	12.0
Serbia	36.5	36.0	120.5	120.6	23.693	26.292	64.4	65.8	63.8	64.7	65.3	67.1	17.4	18.9	66.9	67.4	94.3	96.7	58.1	58.3	10.8	10.8
Slovakia	15.9	15.1	122.3	128.0	41.269	52.351	80.5	80.9	79.5	80.5	77.6	80.5	23.3	24.5	67.5	78.7	91.8	91.9	54.4	52.9	12.1	12.2
Slovenia	36.2	35.1	113.2	114.6	186.317	239.168	77.8	78.1	77.6	78.4	73.1	75.5	27.4	28.3	52.0	62.3	110.9	110.7	85.2	82.9	12.1	12.1
TFYR Macedonia	17.6	17.4	98.8	100.7	91.492	109.004	68.4	69.8	69.4	70.4	70.4	72.2	17.2	17.9	53.5	59.0	82.8	78.6	39.4	39.6	9.3	9.4
Ukraine	21.6	19.8	144.0	132.6	73.425	79.885	59.2	65.1	50.2	54.8	48.9	52.5	11.8	12.0	8.1	22.6	99.2	99.2	82.3	82.3	11.3	11.3
Uzbekistan	9.5	11.3	73.3	77.3	2.075	5.683	43.2	43.9	75.4	75.4	42.8	46.8	6.0	9.1	44.0	55.9	105.2	95.9	8.9	9.1	10.9	12.0

## Sheet: values
		C1				C2				C3				C4				C5				C6				C7				C8				C9				C10				C11				C12
		L	A	B	R	L	A	B	R	L	A	B	R	L	A	B	R	L	A	B	R	L	A	B	R	L	A	B	R	L	A	B	R	L	A	B	R	L	A	B	R	L	A	B	R	L	A	B	R
A1	A1 - Renault ZOE R110	11.4	11.4	11.4	11.4	135	135	135	135	109	109	109	109	225	225	225	225	52	52	52	52	5	5	5	5	338	338	338	338	1225	1225	1225	1225	137.4	137.4	157.4	157.4	220	274.375	401.875	475	180	454.5	1167	1605	56	56	56	56
A2	A2 - Renault ZOE R135	9.5	9.5	9.5	9.5	140	140	140	140	136	136	136	136	245	245	245	245	52	52	52	52	5	5	5	5	338	338	338	338	1225	1225	1225	1225	144.4	144.4	167.8	167.8	220	271.25	393.75	465	180	454.5	1167	1605	56	56	56	56
A3	A3 - Smart EQ forfour	12.7	12.7	12.7	12.7	130	130	130	130	82	82	82	82	160	160	160	160	16.7	16.7	16.7	16.7	4	4	4	4	185	185	185	185	975	975	975	975	98.4	98.4	138.2	138.2	65	82.8125	122.812	145	55	145	380	525	55	55	55	55
A4	A4 - BMW i3	7.3	7.3	7.3	7.3	150	150	150	150	170	170	170	170	250	250	250	250	37.9	37.9	37.9	37.9	4	4	4	4	260	260	260	260	1100	1100	1100	1100	169.7	169.7	233.7	233.7	165	207.375	307.375	365	255	406.5	864	1170	36	36	36	36
A5	A5 - BMW i3s	6.9	6.9	6.9	6.9	160	160	160	160	184	184	184	184	270	270	270	270	37.9	37.9	37.9	37.9	4	4	4	4	260	260	260	260	1100	1100	1100	1100	184.2	184.2	242.6	242.6	160	200.188	297.688	355	255	406.5	864	1170	36	36	36	36
A6	A6 - Mini Cooper SE	7.3	7.3	7.3	7.3	150	150	150	150	184	184	184	184	270	270	270	270	28.9	28.9	28.9	28.9	4	4	4	4	211	211	211	211	731	731	731	731	139.2	139.2	173.4	173.4	130	161.812	236.812	280	195	310.5	663	900	29	29	29	29
A7	A7 - Opel Corsa-e	8.1	8.1	8.1	8.1	150	150	150	150	136	136	136	136	260	260	260	260	45	45	45	45	5	5	5	5	309	309	309	309	1118	1118	1118	1118	128.9	128.9	171.9	171.9	195	239.688	347.188	410	300	480	1027.5	1395	27	30.8333	42.3333	50
A8	A8 - Peugeot e-208	8.1	8.1	8.1	8.1	150	150	150	150	136	136	136	136	260	260	260	260	45	45	45	45	5	5	5	5	265	265	265	265	1106	1106	1106	1106	124.9	124.9	155.7	155.7	195	241.188	351.188	415	300	480	1027.5	1395	27	30.8333	42.3333	50
A9	A9 - Volkswagen ID.3 Pure Performance	8.9	8.9	8.9	8.9	160	160	160	160	150	150	150	150	310	310	310	310	45	45	45	45	5	5	5	5	385	385	385	385	1267	1267	1267	1267	136.9	136.9	202.3	202.3	195	241.688	349.188	410	450	586.5	1059	1395	44	44	44	44
A10	A10 - Volkswagen ID.3 Pro	9.6	9.6	9.6	9.6	160	160	160	160	145	145	145	145	275	275	275	275	58	58	58	58	5	5	5	5	385	385	385	385	1267	1267	1267	1267	153.8	153.8	222.5	222.5	250	306.938	441.938	520	375	607.5	1312.5	1785	33	36	45	51
A11	A11 - Volkswagen ID.3 Pro S	7.9	7.9	7.9	7.9	160	160	160	160	204	204	204	204	310	310	310	310	77	77	77	77	5	5	5	5	385	385	385	385	1267	1267	1267	1267	182	182	205.5	205.5	320	393.375	563.375	660	495	804	1741.5	2370	36	43.8333	63.8333	76
A12	A12 - Hyundai IONIQ Electric	9.7	9.7	9.7	9.7	165	165	165	165	136	136	136	136	295	295	295	295	38.3	38.3	38.3	38.3	5	5	5	5	357	357	357	357	1417	1417	1417	1417	184.5	184.5	204	204	175	216.312	311.312	365	375	528	933	1185	47	47.5	49	50
A13	A13 - Nissan LEAF	7.9	7.9	7.9	7.9	144	144	144	144	147	147	147	147	320	320	320	320	36	36	36	36	5	5	5	5	435	435	435	435	1176	1176	1176	1176	155.5	155.5	195.5	195.5	155	191.25	276.25	325	390	522	882	1110	40	40	40	40
A14	A14 - Nissan LEAF e+	7.3	7.3	7.3	7.3	157	157	157	157	218	218	218	218	340	340	340	340	56	56	56	56	5	5	5	5	420	420	420	420	1161	1161	1161	1161	164	164	211.1	211.1	230	283.438	410.938	485	600	808.5	1371	1725	35	39.5	53	62
[truncated: 4 more columns]

## Sheet: tmp
Criterion	Number type		A1 - Renault ZOE R110	A2 - Renault ZOE R135	A3 - Smart EQ forfour	A4 - BMW i3	A5 - BMW i3s	A6 - Mini Cooper SE	A7 - Opel Corsa-e	A8 - Peugeot e-208	A9 - Volkswagen ID.3 Pure Performance	A10 - Volkswagen ID.3 Pro	A11 - Volkswagen ID.3 Pro S	A12 - Hyundai IONIQ Electric	A13 - Nissan LEAF	A14 - Nissan LEAF e+
C1	Crisp		11.4	9.5	12.7	7.3	6.9	7.3	8.1	8.1	8.9	9.6	7.9	9.7	7.9	7.3
C2	Crisp		135	140	130	150	160	150	150	150	160	160	160	165	144	157
C3	Crisp		109	136	82	170	184	184	136	136	150	145	204	136	147	218
C4	Crisp		225	245	160	250	270	270	260	260	310	275	310	295	320	340
C5	Crisp		52	52	16.7	37.9	37.9	28.9	45	45	45	58	77	38.3	36	56
C6	Crisp		5	5	4	4	4	4	5	5	5	5	5	5	5	5
C7	Crisp		338	338	185	260	260	211	309	265	385	385	385	357	435	420
C8	Crisp		1225	1225	975	1100	1100	731	1118	1106	1267	1267	1267	1417	1176	1161
C9	Interval number	L	137.4	144.4	98.4	169.7	184.2	139.2	128.9	124.9	136.9	153.8	182	184.5	155.5	164
		R	157.4	167.8	138.2	233.7	242.6	173.4	171.9	155.7	202.3	222.5	205.5	204	195.5	211.1
C10	Trapezoidal fuzzy number	L	220	220	65	165	160	130	195	195	195	250	320	175	155	230
		A	274.375	271.25	82.8125	207.375	200.188	161.812	239.688	241.188	241.688	306.938	393.375	216.312	191.25	283.438
		B	401.875	393.75	122.812	307.375	297.688	236.812	347.188	351.188	349.188	441.938	563.375	311.312	276.25	410.938
		R	475	465	145	365	355	280	410	415	410	520	660	365	325	485
C11	Trapezoidal fuzzy number	L	180	180	55	255	255	195	300	300	450	375	495	375	390	600
		A	454.5	454.5	145	406.5	406.5	310.5	480	480	586.5	607.5	804	528	522	808.5
		B	1167	1167	380	864	864	663	1027.5	1027.5	1059	1312.5	1741.5	933	882	1371
		R	1605	1605	525	1170	1170	900	1395	1395	1395	1785	2370	1185	1110	1725
C12	Trapezoidal fuzzy number	L	56	56	55	36	36	29	27	27	44	33	36	47	40	35
		A	56	56	55	36	36	29	30.8333	30.8333	44	36	43.8333	47.5	40	39.5
		B	56	56	55	36	36	29	42.3333	42.3333	44	45	63.8333	49	40	53
		R	56	56	55	36	36	29	50	50	44	51	76	50	40	62
C13	Trapezoidal fuzzy number	L	109	112	115	104	107	103	110	108	110	112	117	105	111	115
		A	138.056	141	144.944	131.778	136.333	129.722	138.167	136.222	135.222	137.611	142.722	129.556	140.611	144.722
		B	201.556	203	215.944	194.778	201.333	189.222	198.667	197.722	195.722	197.611	204.722	186.556	201.111	208.722
		R	236	236	257	230	237	222	231	231	231	232	241	219	232	243
