# Supplementary material for: Monte Carlo simulated data for multi-criteria selection of city and compact electric vehicles in Poland
Source: Data Brief. 2021 May 8;36:107118. doi: 10.1016/j.dib.2021.107118 (PMC8144355; doi:10.1016/j.dib.2021.107118)
Supplement: Supplementary file 2 [file mmc2.zip › compAreas.m]

function [out1,out2]=compAreas(FN,q,p)
%FN - fuzzy number
%q - q preference threshold
%p - p preference threshold
%out1 - decision (if FN(q)>0.5 then 1 else 0
%out2 - decision (if FN(p)>0.5 then 1 else 0
if FN(1)<q && FN(2)>=q
    y=(q-FN(1))/(FN(2)-FN(1));
    if y<=0.5
        out1=0;
    else
        out1=1;
    end
else
    out1=0;
end
if FN(3)<=p && FN(4)>p
    y=(p-FN(4))/(FN(3)-FN(4));
    if y<=0.5
        out2=0;
    else
        out2=1;
    end
else
    out2=0;
end
