# Supplementary material for: Monte Carlo simulated data for multi-criteria selection of city and compact electric vehicles in Poland
Source: Data Brief. 2021 May 8;36:107118. doi: 10.1016/j.dib.2021.107118 (PMC8144355; doi:10.1016/j.dib.2021.107118)
Supplement: Supplementary file 3 [file mmc3.zip › NEAT_FPROMETHEEwoW.m]

function [crispPhi,Phi,PhiPlus,PhiMinus,Pi,W,RhoY]=NEAT_FPROMETHEEwoW(NoOfCriteria,NoOfVariants,E,W,D,PrefFun,q,p,s)
%without weights - optimized
% NoOfCriteria - number of criteria
% NoOfVariants - number of variants
% Es - decision matrix cell
% W - weights vector cell
% D - preference direction vector
% PrefFun - preferences function vector
% q - indifference thresholds vector
% p - preference thresholds vector
% s - Gaussian thresholds vector
 


Rho=cell(NoOfVariants,NoOfVariants,NoOfCriteria);
Rho(:)={[0 0 0 0]};
RhoY=cell(NoOfVariants,NoOfVariants,NoOfCriteria);
RhoY(:)={[0 0 0 0]};
Pi=cell(NoOfVariants,NoOfVariants);
Pi(:)={[0 0 0 0]};
PhiPlus=cell(NoOfVariants,1);
PhiPlus(:)={[0 0 0 0]};
PhiMinus=cell(NoOfVariants,1);
PhiMinus(:)={[0 0 0 0]};
Phi=cell(NoOfVariants,1);
Phi(:)={[0 0 0 0]};

for i=1:NoOfVariants
    for j=1:NoOfVariants
        if i~=j
            for k=1:NoOfCriteria
                Rho{i,j,k}(1)=E{i,k}(1)-E{j,k}(4);
                Rho{i,j,k}(2)=E{i,k}(2)-E{j,k}(3);
                Rho{i,j,k}(3)=E{i,k}(3)-E{j,k}(2);
                Rho{i,j,k}(4)=E{i,k}(4)-E{j,k}(1);                    
                if PrefFun(k)==1
                    for l=1:4
                        if Rho{i,j,k}(l)<=0
                            RhoY{i,j,k}(l)=0;
                        else
                            RhoY{i,j,k}(l)=1;
                        end;
                    end;
                    [d1,d2]=compAreas(Rho{i,j,k},0,0);   
                    if d1
                            RhoY{i,j,k}(2)=0;
                    end;
                    if d2
                            RhoY{i,j,k}(3)=1;
                    end;
                elseif PrefFun(k)==2
                    for l=1:4
                        if Rho{i,j,k}(l)<=q(k)
                            RhoY{i,j,k}(l)=0;
                        else
                            RhoY{i,j,k}(l)=1;
                        end;
                    end;
                    [d1,d2]=compAreas(Rho{i,j,k},q(k),q(k));   
                    if d1
                            RhoY{i,j,k}(2)=0;
                    end;
                    if d2
                            RhoY{i,j,k}(3)=1;
                    end;
                elseif PrefFun(k)==3
                    for l=1:4
                        if Rho{i,j,k}(l)<=0
                            RhoY{i,j,k}(l)=0;
                        elseif Rho{i,j,k}(l)>0 && Rho{i,j,k}(l)<=p(k)
                            RhoY{i,j,k}(l)=Rho{i,j,k}(l)/p(k);
                        else
                            RhoY{i,j,k}(l)=1;
                        end;
                    end;
                    [d1,d2]=compAreas(Rho{i,j,k},0,p(k));   
                    if d1
                            RhoY{i,j,k}(2)=0;
                    end;
                    if d2
                            RhoY{i,j,k}(3)=1;
                    end;                    
                elseif PrefFun(k)==4
                    for l=1:4
                        if Rho{i,j,k}(l)<=q(k)
                            RhoY{i,j,k}(l)=0;
                        elseif Rho{i,j,k}(l)>q(k) && Rho{i,j,k}(l)<=p(k)
                            RhoY{i,j,k}(l)=0.5;
                        else
                            RhoY{i,j,k}(l)=1;
                        end;
                    end;
                    [d1,d2]=compAreas(Rho{i,j,k},q(k),p(k));   
                    if d1
                            RhoY{i,j,k}(2)=0;
                    end;
                    if d2
                            RhoY{i,j,k}(3)=1;
                    end;
                elseif PrefFun(k)==5
                    for l=1:4
                        if Rho{i,j,k}(l)<=q(k)
                            RhoY{i,j,k}(l)=0;
                        elseif Rho{i,j,k}(l)>q(k) && Rho{i,j,k}(l)<=p(k)
                            RhoY{i,j,k}(l)=(Rho{i,j,k}(l)-q(k))/(p(k)-q(k));
                        else
                            RhoY{i,j,k}(l)=1;
                        end;
                    end;
                    [d1,d2]=compAreas(Rho{i,j,k},q(k),p(k));   
                    if d1
                            RhoY{i,j,k}(2)=0;
                    end;
                    if d2
                            RhoY{i,j,k}(3)=1;
                    end;
                elseif PrefFun(k)==6
                    for l=1:4
                        if Rho{i,j,k}(l)<=0
                            RhoY{i,j,k}(l)=0;
                        else
                            RhoY{i,j,k}(l)=1-exp(-Rho{i,j,k}(l)^2/(2*s(k)^2));
                        end;
                    end;
                    [d1,~]=compAreas(Rho{i,j,k},0,Inf);   
                    if d1
                            RhoY{i,j,k}(2)=0;
                    end;
                end; 
            end;
        end;
    end;
end;

for i=1:NoOfVariants
    for j=1:NoOfVariants
        if i~=j
            for k=1:NoOfCriteria
                Pi{i,j}(1)=Pi{i,j}(1)+RhoY{i,j,k}(1)*W(k);
                Pi{i,j}(2)=Pi{i,j}(2)+RhoY{i,j,k}(2)*W(k);
                Pi{i,j}(3)=Pi{i,j}(3)+RhoY{i,j,k}(3)*W(k);
                Pi{i,j}(4)=Pi{i,j}(4)+RhoY{i,j,k}(4)*W(k);
            end;
        end;
    end;
end;
for i=1:NoOfVariants
    for j=1:NoOfVariants
        PhiPlus{i}(1)=PhiPlus{i}(1)+Pi{i,j}(1)/(NoOfVariants-1);
        PhiPlus{i}(2)=PhiPlus{i}(2)+Pi{i,j}(2)/(NoOfVariants-1);
        PhiPlus{i}(3)=PhiPlus{i}(3)+Pi{i,j}(3)/(NoOfVariants-1);
        PhiPlus{i}(4)=PhiPlus{i}(4)+Pi{i,j}(4)/(NoOfVariants-1);
        PhiMinus{i}(1)=PhiMinus{i}(1)+Pi{j,i}(1)/(NoOfVariants-1);
        PhiMinus{i}(2)=PhiMinus{i}(2)+Pi{j,i}(2)/(NoOfVariants-1);
        PhiMinus{i}(3)=PhiMinus{i}(3)+Pi{j,i}(3)/(NoOfVariants-1);
        PhiMinus{i}(4)=PhiMinus{i}(4)+Pi{j,i}(4)/(NoOfVariants-1);
    end;
end;

for i=1:NoOfVariants
    Phi{i}(1)=PhiPlus{i}(1)-PhiMinus{i}(4);
    Phi{i}(2)=PhiPlus{i}(2)-PhiMinus{i}(3);
    Phi{i}(3)=PhiPlus{i}(3)-PhiMinus{i}(2);
    Phi{i}(4)=PhiPlus{i}(4)-PhiMinus{i}(1);
    crispPhi(i,1)=(Phi{i}(3)^2+Phi{i}(4)^2+Phi{i}(3)*Phi{i}(4)-Phi{i}(1)^2-Phi{i}(2)^2-Phi{i}(1)*Phi{i}(2))/(3*(Phi{i}(3)+Phi{i}(4)-Phi{i}(1)-Phi{i}(2)));
end;
