# Supplementary material for: Monte Carlo simulated data for multi-criteria selection of city and compact electric vehicles in Poland
Source: Data Brief. 2021 May 8;36:107118. doi: 10.1016/j.dib.2021.107118 (PMC8144355; doi:10.1016/j.dib.2021.107118)
Supplement: Supplementary file 4 [file mmc4.zip]

Archive with 1 entries (1 files):
- Random_fun_pref_and_thresholds_MonteCarlo_optimized.m
