# Supplementary material for: Monte Carlo simulated data for multi-criteria selection of city and compact electric vehicles in Poland
Source: Data Brief. 2021 May 8;36:107118. doi: 10.1016/j.dib.2021.107118 (PMC8144355; doi:10.1016/j.dib.2021.107118)
Supplement: Supplementary file 4 [file mmc4.zip › Random_fun_pref_and_thresholds_MonteCarlo_optimized.m]

%Code to generate 'Random preference_functions thresholds.csv' datafile
tic
clear all;
close all;
NoOfVariants=14;
NoOfCriteria=13;
NoOfReplies=1000000;

%Preparing the decision model parameters
[data,names,~]=xlsread('performance table.xlsx','values','A4:BB17');

k=1;
stdDev=zeros(NoOfCriteria,1);
for j=1:4:NoOfCriteria*4
    stdDev(k)=std(reshape(data(:,j:j+3),[1,NoOfVariants*4]),1);
    k=k+1;
end
D=[2 1 1 1 1 1 1 1 2 1 2 2 2 1];%preference direction (1-max; 2-min)

E=cell(NoOfVariants,NoOfCriteria);
for i=1:NoOfVariants
    k=1;
    for j=1:4:NoOfCriteria*4
        E{i,k}=data(i,j:j+3);
        k=k+1;
    end
end
parfor i=1:NoOfVariants
    for j=1:NoOfCriteria
        if D(j)==2
            E{i,j}(1:4)=E{i,j}(1:4).*-1;
            E{i,j}(1:4)=fliplr(E{i,j});
        end
    end
end

lW=[0.0778 0.2 0.35 0.5 0.65 0.8 0.9222];
r=[4 5 4 3 6 6 6 3 7 7 6 7 5];
W=[lW(4) lW(5) lW(4) lW(3) lW(6) lW(6) lW(6) lW(3) lW(7) lW(7) lW(6) lW(7) lW(5)];% lW(6)];
tmp=sum(W);
parfor i=1:NoOfCriteria
    W(i)=W(i)/tmp;
end

%Random preference functions and random thresholds
RobMatrix=zeros(NoOfVariants);
PrefFun=randi([1,6],NoOfReplies,NoOfCriteria);%discrete distribution 1 - 6
q=zeros(NoOfReplies,NoOfCriteria);
p=zeros(NoOfReplies,NoOfCriteria);
std=zeros(NoOfReplies,NoOfCriteria);
parfor i=1:NoOfCriteria
    q(:,i)=rand(NoOfReplies,1)*(0.75*stdDev(i));%uniform distribution 0 - 0.75*stdDev
    p(:,i)=0.75*stdDev(i)+rand(NoOfReplies,1)*(2.5*stdDev(i)-0.75*stdDev(i));%uniform distribution 0.75*stdDev - 2.5*stdDev
end
rankPhi=zeros(NoOfReplies,NoOfVariants);
parfor k=1:NoOfReplies
    crispPhi_tmp=NEAT_FPROMETHEEwoW(NoOfCriteria,NoOfVariants,E,W,D,PrefFun(k,:),q(k,:),p(k,:),stdDev);
    rankPhi(k,:)=RankingGen(round(crispPhi_tmp,8));
    crispPhi(k,:)=crispPhi_tmp;
    WW(k,:)=W;
    rr(k,:)=r;
    sprintf('rankPhi %d/%d -> %f%%',k,NoOfReplies,k/NoOfReplies*100)
end
for k=1:NoOfReplies
    for i=1:NoOfVariants
        RobMatrix(rankPhi(k,i),i)=RobMatrix(rankPhi(k,i),i)+1;
    end
    for j=1:NoOfCriteria
        if PrefFun(k,j)==1
            q(k,j)=0;
            p(k,j)=0;
        elseif PrefFun(k,j)==2
            p(k,j)=0;
        elseif PrefFun(k,j)==3
            q(k,j)=0;
        elseif PrefFun(k,j)==6
            q(k,j)=0;
            p(k,j)=0;
            std(k,j)=stdDev(j);
        end
     end
    sprintf('RobMatrix %d/%d -> %f%%',k,NoOfReplies,k/NoOfReplies*100)
end
RobAn=[rr WW PrefFun q p std crispPhi rankPhi];
csvwrite("Random preference_functions thresholds.csv",RobAn);
toc
