# Supplementary material for: Monte Carlo simulated data for multi-criteria selection of city and compact electric vehicles in Poland
Source: Data Brief. 2021 May 8;36:107118. doi: 10.1016/j.dib.2021.107118 (PMC8144355; doi:10.1016/j.dib.2021.107118)
Supplement: Supplementary file 6 [file mmc6.zip › Random_weights_MonteCarlo_optimized_v3.m]

%Code to generate 'Random weights.csv' datafile
tic
clear all;
close all;
NoOfVariants=14;
NoOfCriteria=13;
NoOfReplies=1000000;

%Preparing the decision model parameters
[data,names,~]=xlsread('performance table.xlsx','values','A4:BB17');
namesLegend=names(:,2);
names=names(:,1);

k=1;
for j=1:4:NoOfCriteria*4
    stdDev(k)=std(reshape(data(:,j:j+3),[1,NoOfVariants*4]),1);
    k=k+1;
end
p=stdDev;
q=0.5*stdDev;
D=[2 1 1 1 1 1 1 1 2 1 2 2 2];%preference direction (1-max; 2-min)
PrefFun=[5 5 5 5 3 1 5 5 3 3 3 3 3];

E=cell(NoOfVariants,NoOfCriteria);
for i=1:NoOfVariants
    k=1;
    for j=1:4:NoOfCriteria*4
        E{i,k}=data(i,j:j+3);
        k=k+1;
    end
end
parfor i=1:NoOfVariants
    for j=1:NoOfCriteria
        if D(j)==2
            E{i,j}(1:4)=E{i,j}(1:4).*-1;
            E{i,j}(1:4)=fliplr(E{i,j});
        end
    end
end

%NEAT F-PROMETHEE method
Rho=cell(NoOfVariants,NoOfVariants,NoOfCriteria);
Rho(:)={[0 0 0 0]};
RhoY=cell(NoOfVariants,NoOfVariants,NoOfCriteria);
RhoY(:)={[0 0 0 0]};

parfor i=1:NoOfVariants
    for j=1:NoOfVariants
        if i~=j
            for k=1:NoOfCriteria
                Rho{i,j,k}(1)=E{i,k}(1)-E{j,k}(4);
                Rho{i,j,k}(2)=E{i,k}(2)-E{j,k}(3);
                Rho{i,j,k}(3)=E{i,k}(3)-E{j,k}(2);
                Rho{i,j,k}(4)=E{i,k}(4)-E{j,k}(1);                    
                if PrefFun(k)==1
                    for l=1:4
                        if Rho{i,j,k}(l)<=0
                            RhoY{i,j,k}(l)=0;
                        else
                            RhoY{i,j,k}(l)=1;
                        end
                    end
                    [d1,d2]=compAreas(Rho{i,j,k},0,0);   
                    if d1
                            RhoY{i,j,k}(2)=0;
                    end
                    if d2
                            RhoY{i,j,k}(3)=1;
                    end
                elseif PrefFun(k)==2
                    for l=1:4
                        if Rho{i,j,k}(l)<=q(k)
                            RhoY{i,j,k}(l)=0;
                        else
                            RhoY{i,j,k}(l)=1;
                        end
                    end
                    [d1,d2]=compAreas(Rho{i,j,k},q(k),q(k));   
                    if d1
                            RhoY{i,j,k}(2)=0;
                    end
                    if d2
                            RhoY{i,j,k}(3)=1;
                    end
                elseif PrefFun(k)==3
                    for l=1:4
                        if Rho{i,j,k}(l)<=0
                            RhoY{i,j,k}(l)=0;
                        elseif Rho{i,j,k}(l)>0 && Rho{i,j,k}(l)<=p(k)
                            RhoY{i,j,k}(l)=Rho{i,j,k}(l)/p(k);
                        else
                            RhoY{i,j,k}(l)=1;
                        end
                    end
                    [d1,d2]=compAreas(Rho{i,j,k},0,p(k));   
                    if d1
                            RhoY{i,j,k}(2)=0;
                    end
                    if d2
                            RhoY{i,j,k}(3)=1;
                    end                 
                elseif PrefFun(k)==4
                    for l=1:4
                        if Rho{i,j,k}(l)<=q(k)
                            RhoY{i,j,k}(l)=0;
                        elseif Rho{i,j,k}(l)>q(k) && Rho{i,j,k}(l)<=p(k)
                            RhoY{i,j,k}(l)=0.5;
                        else
                            RhoY{i,j,k}(l)=1;
                        end
                    end
                    [d1,d2]=compAreas(Rho{i,j,k},q(k),p(k));   
                    if d1
                            RhoY{i,j,k}(2)=0;
                    end
                    if d2
                            RhoY{i,j,k}(3)=1;
                    end
                elseif PrefFun(k)==5
                    for l=1:4
                        if Rho{i,j,k}(l)<=q(k)
                            RhoY{i,j,k}(l)=0;
                        elseif Rho{i,j,k}(l)>q(k) && Rho{i,j,k}(l)<=p(k)
                            RhoY{i,j,k}(l)=(Rho{i,j,k}(l)-q(k))/(p(k)-q(k));
                        else
                            RhoY{i,j,k}(l)=1;
                        end
                    end
                    [d1,d2]=compAreas(Rho{i,j,k},q(k),p(k));   
                    if d1
                            RhoY{i,j,k}(2)=0;
                    end
                    if d2
                            RhoY{i,j,k}(3)=1;
                    end
                elseif PrefFun(k)==6
                    for l=1:4
                        if Rho{i,j,k}(l)<=0
                            RhoY{i,j,k}(l)=0;
                        else
                            RhoY{i,j,k}(l)=1-exp(-Rho{i,j,k}(l)^2/(2*s(k)^2));
                        end
                    end
                    [d1,d2]=compAreas(Rho{i,j,k},0,Inf);   
                    if d1
                            RhoY{i,j,k}(2)=0;
                    end
                end
            end
        end
    end
end

PhiCrit=cell(NoOfVariants,NoOfCriteria);
PhiCrit(:)={[0 0 0 0]};
parfor i=1:NoOfVariants
    for j=1:NoOfVariants
        if i~=j
            for k=1:NoOfCriteria
                PhiCrit{i,k}(1)=PhiCrit{i,k}(1)+RhoY{i,j,k}(1)-RhoY{j,i,k}(4);
                PhiCrit{i,k}(2)=PhiCrit{i,k}(2)+RhoY{i,j,k}(2)-RhoY{j,i,k}(3);
                PhiCrit{i,k}(3)=PhiCrit{i,k}(3)+RhoY{i,j,k}(3)-RhoY{j,i,k}(2);
                PhiCrit{i,k}(4)=PhiCrit{i,k}(4)+RhoY{i,j,k}(4)-RhoY{j,i,k}(1);
            end
        end
    end
end
parfor i=1:NoOfVariants
    for j=1:NoOfCriteria
        PhiCrit{i,j}(1)=PhiCrit{i,j}(1)/(NoOfVariants-1);
        PhiCrit{i,j}(2)=PhiCrit{i,j}(2)/(NoOfVariants-1);
        PhiCrit{i,j}(3)=PhiCrit{i,j}(3)/(NoOfVariants-1);
        PhiCrit{i,j}(4)=PhiCrit{i,j}(4)/(NoOfVariants-1);
    end
end

%Random weights of criteria
lW=[0.0778 0.2 0.35 0.5 0.65 0.8 0.9222];
W=zeros(NoOfReplies,NoOfCriteria);
r=randi([1,7],NoOfReplies,NoOfCriteria);%discrete distribution 1 - 7
RobMatrix=zeros(NoOfVariants);
Phi=zeros(NoOfVariants,4);
rankPhi=zeros(NoOfReplies,NoOfVariants);
std=zeros(NoOfReplies,NoOfCriteria);
parfor k=1:NoOfReplies
    tmp=sum(lW(r(k,:)));
    W(k,:)=lW(r(k,:))./tmp;
    crispPhi(k,:)=ComputePhi(PhiCrit,W(k,:),NoOfVariants,NoOfCriteria);
    rankPhi(k,:)=RankingGen(round(crispPhi(k,:),8));
    qq(k,:)=q;
    pp(k,:)=p;
    PrefFun1(k,:)=PrefFun;
    sprintf('crispPhi %d/%d -> %f%%',k,NoOfReplies,k/NoOfReplies*100)
end
for k=1:NoOfReplies
    for i=1:NoOfVariants
        RobMatrix(rankPhi(k,i),i)=RobMatrix(rankPhi(k,i),i)+1;
    end
    for j=1:NoOfCriteria
        if PrefFun(j)==1
            qq(k,j)=0;
            pp(k,j)=0;
        elseif PrefFun(j)==2
            pp(k,j)=0;
        elseif PrefFun(j)==3
            qq(k,j)=0;
        elseif PrefFun(j)==6
            qq(k,j)=0;
            pp(k,j)=0;
            std(k,j)=stdDev(j);
        end
     end
    sprintf('RobMatrix %d/%d -> %f%%',k,NoOfReplies,k/NoOfReplies*100)
end
RobAn=[r W PrefFun1 qq pp std crispPhi rankPhi];
csvwrite("Random weights.csv",RobAn);
toc

function [crispPhi]=ComputePhi(PhiCrit,W,NoOfVariants,NoOfCriteria)
Phi=zeros(NoOfVariants,4);
crispPhi=zeros(1,NoOfVariants);
for i=1:NoOfVariants
    for j=1:NoOfCriteria
        Phi(i,1)=Phi(i,1)+PhiCrit{i,j}(1)*W(j);
        Phi(i,2)=Phi(i,2)+PhiCrit{i,j}(2)*W(j);
        Phi(i,3)=Phi(i,3)+PhiCrit{i,j}(3)*W(j);
        Phi(i,4)=Phi(i,4)+PhiCrit{i,j}(4)*W(j);
    end
end
for i=1:NoOfVariants
    crispPhi(i)=(Phi(i,3)^2+Phi(i,4)^2+Phi(i,3)*Phi(i,4)-Phi(i,1)^2-Phi(i,2)^2-Phi(i,1)*Phi(i,2))/(3*(Phi(i,3)+Phi(i,4)-Phi(i,1)-Phi(i,2)));
end
end
