# Supplementary material for: Monte Carlo simulated data for multi-criteria selection of city and compact electric vehicles in Poland
Source: Data Brief. 2021 May 8;36:107118. doi: 10.1016/j.dib.2021.107118 (PMC8144355; doi:10.1016/j.dib.2021.107118)
Supplement: Supplementary file 7 [file mmc7.zip › RankingGen.m]

function [rank]=RankingGen(v)
if ~isnan(v)
    n=length(v);
    rank=zeros(1,n);
    i=1;
    while any(v~=-2)
        tmp=find(v==max(v));
        if length(tmp)==1
            rank(tmp)=i;
            v(tmp)=-2;
        else
            for j=1:length(tmp)
                rank(tmp(j))=i;
                v(tmp(j))=-2;
            end;
        end;
        i=i+length(tmp);
    end;
else
    n=length(v);
    rank=zeros(1,n);
end;


% v=round(1000000.*v)./1000000;
% for i=1:n
%     rank(i)=find(v==max(v),1,'first');
%     v(rank(i))=-1;
% end;
